# Supplementary material for: Retinal Proteomic Analysis in a Mouse Model of Endotoxin-Induced Uveitis Using Data-Independent Acquisition-Based Mass Spectrometry
Source: Int J Mol Sci. 2022 Jun 9;23(12):6464. doi: 10.3390/ijms23126464 (PMC9223489; doi:10.3390/ijms23126464)
Supplement: Supplementary file 1 [file ijms-23-06464-s001.zip]

Archive with 19 entries (18 files):
- supplementary pdf/
- supplementary pdf/Table S2.pdf
- __MACOSX/supplementary pdf/._Table S2.pdf
- supplementary pdf/Table S3.pdf
- __MACOSX/supplementary pdf/._Table S3.pdf
- supplementary pdf/Table S1.pdf
- __MACOSX/supplementary pdf/._Table S1.pdf
- supplementary pdf/Table S4.pdf
- __MACOSX/supplementary pdf/._Table S4.pdf
- supplementary pdf/Table S5.pdf
- __MACOSX/supplementary pdf/._Table S5.pdf
- supplementary pdf/Figure S1.pdf
- __MACOSX/supplementary pdf/._Figure S1.pdf
- supplementary pdf/Figure S2.pdf
- __MACOSX/supplementary pdf/._Figure S2.pdf
- supplementary pdf/Figure S3.pdf
- __MACOSX/supplementary pdf/._Figure S3.pdf
- supplementary pdf/Figure S4.pdf
- __MACOSX/supplementary pdf/._Figure S4.pdf
